# Supplementary material for: The microRNA-183 cluster: the family that plays together stays together
Source: Nucleic Acids Res. 2015 Jul 13;43(15):7173–88. doi: 10.1093/nar/gkv703 (PMC4551935; doi:10.1093/nar/gkv703)
Supplement: SUPPLEMENTARY DATA [file supp_gkv703_nar-01280-survey-d-2015-File003.xlsx]

## Sheet: Sheet1
Supplementary Table 1: Pathway enrichment analysis was performed using the ClueGo plugin (183) in Cytoscape 3.1 (182). Reporter validated gene targets for the miR-183 cluster and their transcriptional regulators were imported into ClueGO. KEGG and REACTOME databases were were used for the analysis(183).
GOID	Ontology Source	GOTerm	Nr. Genes	% Associated Genes	Term PValue	Term PValue Corrected with Bonferroni step down	Associated Genes Found
KEGG:05206	KEGG_21.03.2014	MicroRNAs in cancer	17	5.74324	9.85412e-09	1.18249e-06	[BCL2, BRCA1, CCND2, CDKN1B, COMMD3-BMI1, EZR, GRB2, IRS1, KRAS, MTOR, PDCD4, RECK, TP53, UBE2I, ZEB1, ZEB2, ZFPM2]
REACTOME:111045	REACTOME_21.03.2014	Developmental Biology	20	4.71698	1.2144e-08	1.44514e-06	[ACVR2B, CACNB4, CHL1, CREB1, CTNNB1, EZR, FOXO1, FOXO3, GPC1, GRB2, ITGB1, KRAS, PAX6, PFN1, SMAD2, SMAD4, SMARCD3, SREBF2, TGFB1, TYROBP]
KEGG:05215	KEGG_21.03.2014	Prostate cancer	10	11.236	2.69165e-08	3.17615e-06	[BCL2, CDKN1B, CREB1, CREB5, CTNNB1, FOXO1, GRB2, KRAS, MTOR, TP53]
KEGG:05200	KEGG_21.03.2014	Pathways in cancer	17	5.19878	4.31357e-08	5.04688e-06	[BCL2, CDKN1B, CEBPA, CTNNB1, FGF9, FOXO1, GRB2, HDAC2, ITGB1, KRAS, MITF, MTOR, RAD51, SMAD2, SMAD4, TGFB1, TP53]
KEGG:05205	KEGG_21.03.2014	Proteoglycans in cancer	14	6.22222	8.41531e-08	9.76176e-06	[CTNNB1, CTTN, EZR, FGF9, GPC1, GPC3, GRB2, ITGB1, KRAS, MTOR, PDCD4, SMAD2, TGFB1, TP53]
REACTOME:17025	REACTOME_21.03.2014	Downstream signal transduction	12	7.36196	1.22832e-07	1.41257e-05	[ADCY6, CDKN1B, CREB1, FGF9, FOXO1, FOXO3, GRB2, IRS1, KRAS, MTOR, RASA1, TRIB3]
KEGG:04068	KEGG_21.03.2014	FoxO signaling pathway	11	8.27068	1.30582e-07	1.48863e-05	[CCND2, CDKN1B, FOXO1, FOXO3, GRB2, HOMER1, IRS1, KRAS, SMAD2, SMAD4, TGFB1]
REACTOME:147814	REACTOME_21.03.2014	DAP12 signaling	12	7.31707	1.3139e-07	1.4847e-05	[ADCY6, CDKN1B, CREB1, FGF9, FOXO1, FOXO3, GRB2, IRS1, KRAS, MTOR, TRIB3, TYROBP]
KEGG:05202	KEGG_21.03.2014	Transcriptional misregulation in cancer	12	6.70391	3.41777e-07	3.8279e-05	[ATF1, CCND2, CDKN1B, CEBPA, COMMD3-BMI1, FOXO1, HDAC2, MAF, MYCN, SP1, TP53, ZEB1]
REACTOME:147694	REACTOME_21.03.2014	DAP12 interactions	12	6.59341	4.09132e-07	4.54137e-05	[ADCY6, CDKN1B, CREB1, FGF9, FOXO1, FOXO3, GRB2, IRS1, KRAS, MTOR, TRIB3, TYROBP]
REACTOME:21272	REACTOME_21.03.2014	Downstream signaling of activated FGFR	11	7.33333	4.44684e-07	4.89152e-05	[ADCY6, CDKN1B, CREB1, FGF9, FOXO1, FOXO3, GRB2, IRS1, KRAS, MTOR, TRIB3]
REACTOME:16888	REACTOME_21.03.2014	Signaling by PDGF	12	6.52174	4.60366e-07	5.01799e-05	[ADCY6, CDKN1B, CREB1, FGF9, FOXO1, FOXO3, GRB2, IRS1, KRAS, MTOR, RASA1, TRIB3]
REACTOME:115596	REACTOME_21.03.2014	Signaling by ERBB4	11	7.23684	5.08166e-07	5.4882e-05	[CDKN1B, CREB1, FGF9, FOXO1, FOXO3, GRB2, IRS1, KRAS, MTOR, PGR, TRIB3]
REACTOME:9470	REACTOME_21.03.2014	Signaling by FGFR	11	6.74847	1.02219e-06	0.000109375	[ADCY6, CDKN1B, CREB1, FGF9, FOXO1, FOXO3, GRB2, IRS1, KRAS, MTOR, TRIB3]
REACTOME:115755	REACTOME_21.03.2014	Signaling by ERBB2	11	6.70732	1.08624e-06	0.000115141	[ADCY6, CDKN1B, CREB1, FGF9, FOXO1, FOXO3, GRB2, IRS1, KRAS, MTOR, TRIB3]
REACTOME:21270	REACTOME_21.03.2014	PI-3K cascade	9	8.73786	1.21836e-06	0.000127928	[CDKN1B, CREB1, FGF9, FOXO1, FOXO3, GRB2, IRS1, MTOR, TRIB3]
REACTOME:75829	REACTOME_21.03.2014	PIP3 activates AKT signaling	9	8.73786	1.21836e-06	0.000127928	[CDKN1B, CREB1, FGF9, FOXO1, FOXO3, GRB2, IRS1, MTOR, TRIB3]
REACTOME:115961	REACTOME_21.03.2014	PI3K events in ERBB4 signaling	9	8.73786	1.21836e-06	0.000127928	[CDKN1B, CREB1, FGF9, FOXO1, FOXO3, GRB2, IRS1, MTOR, TRIB3]
REACTOME:116008	REACTOME_21.03.2014	PI3K events in ERBB2 signaling	9	8.73786	1.21836e-06	0.000127928	[CDKN1B, CREB1, FGF9, FOXO1, FOXO3, GRB2, IRS1, MTOR, TRIB3]
REACTOME:147723	REACTOME_21.03.2014	PI3K/AKT Signaling in Cancer	9	8.73786	1.21836e-06	0.000127928	[CDKN1B, CREB1, FGF9, FOXO1, FOXO3, GRB2, IRS1, MTOR, TRIB3]
REACTOME:12464	REACTOME_21.03.2014	PI3K/AKT activation	9	8.49057	1.55332e-06	0.000161545	[CDKN1B, CREB1, FGF9, FOXO1, FOXO3, GRB2, IRS1, MTOR, TRIB3]
REACTOME:12578	REACTOME_21.03.2014	GAB1 signalosome	9	8.49057	1.55332e-06	0.000161545	[CDKN1B, CREB1, FGF9, FOXO1, FOXO3, GRB2, IRS1, MTOR, TRIB3]
REACTOME:12056	REACTOME_21.03.2014	NGF signalling via TRKA from the plasma membrane	12	5.7971	1.61662e-06	0.000166512	[ADCY6, ATF1, CDKN1B, CREB1, FGF9, FOXO1, FOXO3, GRB2, IRS1, KRAS, MTOR, TRIB3]
REACTOME:11061	REACTOME_21.03.2014	Signalling by NGF	14	4.84429	1.77264e-06	0.000180809	[ADCY6, ATF1, CASP2, CDKN1B, CREB1, FGF9, FOXO1, FOXO3, GRB2, HDAC2, IRS1, KRAS, MTOR, TRIB3]
REACTOME:118638	REACTOME_21.03.2014	Downstream Signaling Events Of B Cell Receptor (BCR)	11	6.35838	1.84166e-06	0.000186008	[CDKN1B, CREB1, FGF9, FOXO1, FOXO3, GRB2, IRS1, KRAS, MTOR, NFKBIB, TRIB3]
REACTOME:111040	REACTOME_21.03.2014	Signaling by SCF-KIT	10	7.04225	2.22166e-06	0.000222166	[CDKN1B, CREB1, FGF9, FOXO1, FOXO3, GRB2, IRS1, KRAS, MTOR, TRIB3]
REACTOME:163769	REACTOME_21.03.2014	Role of LAT2/NTAL/LAB on calcium mobilization	9	8.10811	2.28893e-06	0.000226604	[CDKN1B, CREB1, FGF9, FOXO1, FOXO3, GRB2, IRS1, MTOR, TRIB3]
REACTOME:120736	REACTOME_21.03.2014	Signaling by FGFR in disease	11	6.14525	2.57239e-06	0.000252094	[ADCY6, CDKN1B, CREB1, FGF9, FOXO1, FOXO3, GRB2, IRS1, KRAS, MTOR, TRIB3]
REACTOME:9417	REACTOME_21.03.2014	Signaling by EGFR	11	6.11111	2.71619e-06	0.000263471	[ADCY6, CDKN1B, CREB1, FGF9, FOXO1, FOXO3, GRB2, IRS1, KRAS, MTOR, TRIB3]
REACTOME:115871	REACTOME_21.03.2014	Signaling by EGFR in Cancer	11	6.04396	3.02511e-06	0.000290411	[ADCY6, CDKN1B, CREB1, FGF9, FOXO1, FOXO3, GRB2, IRS1, KRAS, MTOR, TRIB3]
KEGG:05210	KEGG_21.03.2014	Colorectal cancer	7	11.2903	3.54536e-06	0.000336809	[BCL2, CTNNB1, KRAS, SMAD2, SMAD4, TGFB1, TP53]
REACTOME:147727	REACTOME_21.03.2014	Constitutive PI3K/AKT Signaling in Cancer	8	8.98876	3.97029e-06	0.000373207	[CDKN1B, CREB1, FGF9, FOXO1, FOXO3, GRB2, IRS1, MTOR]
REACTOME:118773	REACTOME_21.03.2014	Signaling by the B Cell Receptor (BCR)	11	5.5	7.51313e-06	0.000698721	[CDKN1B, CREB1, FGF9, FOXO1, FOXO3, GRB2, IRS1, KRAS, MTOR, NFKBIB, TRIB3]
KEGG:05220	KEGG_21.03.2014	Chronic myeloid leukemia	7	9.58904	1.06888e-05	0.000983371	[CDKN1B, GRB2, HDAC2, KRAS, SMAD4, TGFB1, TP53]
KEGG:04151	KEGG_21.03.2014	PI3K-Akt signaling pathway	14	4.04624	1.42232e-05	0.00129431	[BCL2, BRCA1, CCND2, CDKN1B, CREB1, CREB5, FGF9, FOXO3, GRB2, IRS1, ITGB1, KRAS, MTOR, TP53]
KEGG:05166	KEGG_21.03.2014	HTLV-I infection	12	4.56274	1.88984e-05	0.00170086	[ADCY6, ATF1, CCND2, CHEK2, CREB1, CTNNB1, EGR1, KRAS, SMAD2, SMAD4, TGFB1, TP53]
REACTOME:163936	REACTOME_21.03.2014	Fc epsilon receptor (FCERI) signaling	10	5.52486	1.92618e-05	0.0017143	[CDKN1B, CREB1, FGF9, FOXO1, FOXO3, GRB2, IRS1, KRAS, MTOR, TRIB3]
KEGG:05161	KEGG_21.03.2014	Hepatitis B	9	6.16438	2.16135e-05	0.00190199	[BCL2, CDKN1B, CREB1, CREB5, GRB2, KRAS, SMAD4, TGFB1, TP53]
REACTOME:120850	REACTOME_21.03.2014	TGF-beta receptor signaling activates SMADs	5	15.1515	2.19582e-05	0.00191036	[NEDD8, SMAD2, SMAD4, TGFB1, USP15]
REACTOME:111057	REACTOME_21.03.2014	Signaling by NODAL	4	22.2222	3.15988e-05	0.00271749	[ACVR2B, FOXO3, SMAD2, SMAD4]
KEGG:04110	KEGG_21.03.2014	Cell cycle	8	6.45161	4.57658e-05	0.00389009	[CCND2, CDKN1B, CHEK2, HDAC2, SMAD2, SMAD4, TGFB1, TP53]
KEGG:05212	KEGG_21.03.2014	Pancreatic cancer	6	9.09091	6.3797e-05	0.00535895	[KRAS, RAD51, SMAD2, SMAD4, TGFB1, TP53]
REACTOME:12442	REACTOME_21.03.2014	AKT phosphorylates targets in the nucleus	3	33.3333	9.0863e-05	0.00754163	[CREB1, FOXO1, FOXO3]
REACTOME:6844	REACTOME_21.03.2014	Signaling by TGF-beta Receptor Complex	6	8.21918	0.000112652	0.00923748	[NEDD8, SMAD2, SMAD4, SP1, TGFB1, USP15]
REACTOME:169103	REACTOME_21.03.2014	SMAD2/3 Phosphorylation Motif Mutants in Cancer	6	8.21918	0.000112652	0.00923748	[NEDD8, SMAD2, SMAD4, SP1, TGFB1, USP15]
REACTOME:169107	REACTOME_21.03.2014	SMAD4 MH2 Domain Mutants in Cancer	6	8.21918	0.000112652	0.00923748	[NEDD8, SMAD2, SMAD4, SP1, TGFB1, USP15]
REACTOME:169122	REACTOME_21.03.2014	Signaling by TGF-beta Receptor Complex in Cancer	6	8.21918	0.000112652	0.00923748	[NEDD8, SMAD2, SMAD4, SP1, TGFB1, USP15]
REACTOME:169165	REACTOME_21.03.2014	SMAD2/3 MH2 Domain Mutants in Cancer	6	8.21918	0.000112652	0.00923748	[NEDD8, SMAD2, SMAD4, SP1, TGFB1, USP15]
REACTOME:169192	REACTOME_21.03.2014	TGFBR2 MSI Frameshift Mutants in Cancer	6	8.21918	0.000112652	0.00923748	[NEDD8, SMAD2, SMAD4, SP1, TGFB1, USP15]
REACTOME:169219	REACTOME_21.03.2014	Loss of Function of SMAD4 in Cancer	6	8.21918	0.000112652	0.00923748	[NEDD8, SMAD2, SMAD4, SP1, TGFB1, USP15]
REACTOME:169263	REACTOME_21.03.2014	TGFBR1 KD Mutants in Cancer	6	8.21918	0.000112652	0.00923748	[NEDD8, SMAD2, SMAD4, SP1, TGFB1, USP15]
REACTOME:169311	REACTOME_21.03.2014	Loss of Function of TGFBR1 in Cancer	6	8.21918	0.000112652	0.00923748	[NEDD8, SMAD2, SMAD4, SP1, TGFB1, USP15]
REACTOME:169398	REACTOME_21.03.2014	Loss of Function of SMAD2/3 in Cancer	6	8.21918	0.000112652	0.00923748	[NEDD8, SMAD2, SMAD4, SP1, TGFB1, USP15]
REACTOME:169435	REACTOME_21.03.2014	Loss of Function of TGFBR2 in Cancer	6	8.21918	0.000112652	0.00923748	[NEDD8, SMAD2, SMAD4, SP1, TGFB1, USP15]
REACTOME:169440	REACTOME_21.03.2014	TGFBR2 Kinase Domain Mutants in Cancer	6	8.21918	0.000112652	0.00923748	[NEDD8, SMAD2, SMAD4, SP1, TGFB1, USP15]
REACTOME:169445	REACTOME_21.03.2014	TGFBR1 LBD Mutants in Cancer	6	8.21918	0.000112652	0.00923748	[NEDD8, SMAD2, SMAD4, SP1, TGFB1, USP15]
KEGG:05213	KEGG_21.03.2014	Endometrial cancer	5	9.61538	0.000205302	0.0166295	[CTNNB1, FOXO3, GRB2, KRAS, TP53]
REACTOME:24941	REACTOME_21.03.2014	Circadian Clock	5	9.25926	0.000245704	0.0196564	[CLOCK, CREB1, NAMPT, NR3C1, SMARCD3]
KEGG:04722	KEGG_21.03.2014	Neurotrophin signaling pathway	7	5.83333	0.000261008	0.0206196	[BCL2, FOXO3, GRB2, IRS1, KRAS, NFKBIB, TP53]
KEGG:05223	KEGG_21.03.2014	Non-small cell lung cancer	5	8.92857	0.000291886	0.0227671	[ALK, FOXO3, GRB2, KRAS, TP53]
REACTOME:332	REACTOME_21.03.2014	IRS-mediated signalling	6	6.89655	0.000296877	0.0228595	[FGF9, GRB2, IRS1, KRAS, MTOR, TRIB3]
REACTOME:150238	REACTOME_21.03.2014	Signaling by Activin	3	23.0769	0.000300028	0.0228021	[ACVR2B, SMAD2, SMAD4]
REACTOME:762	REACTOME_21.03.2014	IRS-related events	6	6.66667	0.000356875	0.0267656	[FGF9, GRB2, IRS1, KRAS, MTOR, TRIB3]
REACTOME:150203	REACTOME_21.03.2014	IRS-related events triggered by IGF1R	6	6.59341	0.000378854	0.0280352	[FGF9, GRB2, IRS1, KRAS, MTOR, TRIB3]
REACTOME:524	REACTOME_21.03.2014	SOS-mediated signalling	3	21.4286	0.000378941	0.0276627	[GRB2, IRS1, KRAS]
REACTOME:150210	REACTOME_21.03.2014	IGF1R signaling cascade	6	6.38298	0.000451202	0.0324866	[FGF9, GRB2, IRS1, KRAS, MTOR, TRIB3]
REACTOME:150359	REACTOME_21.03.2014	Signaling by Type 1 Insulin-like Growth Factor 1 Receptor (IGF1R)	6	6.38298	0.000451202	0.0324866	[FGF9, GRB2, IRS1, KRAS, MTOR, TRIB3]
REACTOME:1195	REACTOME_21.03.2014	Insulin receptor signalling cascade	6	6.31579	0.000477573	0.0339077	[FGF9, GRB2, IRS1, KRAS, MTOR, TRIB3]
REACTOME:111118	REACTOME_21.03.2014	BMAL1:CLOCK/NPAS2 Activates Circadian Expression	4	11.1111	0.000526039	0.0368227	[CLOCK, NAMPT, NR3C1, SMARCD3]
REACTOME:18266	REACTOME_21.03.2014	Axon guidance	10	3.69004	0.000544255	0.0375536	[CACNB4, CHL1, CREB1, EZR, GPC1, GRB2, ITGB1, KRAS, PFN1, TYROBP]
KEGG:04915	KEGG_21.03.2014	Estrogen signaling pathway	6	6	0.000627973	0.0427022	[ADCY6, CREB1, CREB5, GRB2, KRAS, SP1]
REACTOME:1587	REACTOME_21.03.2014	Homologous recombination repair of replication-independent double-strand breaks	3	17.6471	0.000691855	0.0463543	[BRCA1, RAD51, TP53BP1]
REACTOME:1874	REACTOME_21.03.2014	Homologous Recombination Repair	3	17.6471	0.000691855	0.0463543	[BRCA1, RAD51, TP53BP1]
KEGG:04390	KEGG_21.03.2014	Hippo signaling pathway	7	4.54545	0.00116512	0.0768981	[CCND2, CTNNB1, SMAD2, SMAD4, SNAI2, SOX2, TGFB1]
REACTOME:976	REACTOME_21.03.2014	PI3K Cascade	5	6.57895	0.00119618	0.0777518	[FGF9, GRB2, IRS1, MTOR, TRIB3]
REACTOME:498	REACTOME_21.03.2014	Signaling by Insulin receptor	6	5.12821	0.00142775	0.0913761	[FGF9, GRB2, IRS1, KRAS, MTOR, TRIB3]
KEGG:05203	KEGG_21.03.2014	Viral carcinogenesis	8	3.88349	0.00143914	0.0906655	[CCND2, CDKN1B, CREB1, CREB5, GRB2, HDAC2, KRAS, TP53]
KEGG:04350	KEGG_21.03.2014	TGF-beta signaling pathway	5	6.25	0.00150589	0.0933649	[ACVR2B, SMAD2, SMAD4, SP1, TGFB1]
KEGG:04919	KEGG_21.03.2014	Thyroid hormone signaling pathway	6	5.04202	0.00155767	0.095018	[CTNNB1, FOXO1, HDAC2, KRAS, MTOR, TP53]
REACTOME:147797	REACTOME_21.03.2014	Regulation of Cholesterol Biosynthesis by SREBP (SREBF)	4	7.69231	0.00212609	0.127566	[INSIG2, SMARCD3, SP1, SREBF2]
REACTOME:2054	REACTOME_21.03.2014	Double-Strand Break Repair	3	12	0.00220155	0.129891	[BRCA1, RAD51, TP53BP1]
KEGG:05130	KEGG_21.03.2014	Pathogenic Escherichia coli infection	4	7.27273	0.00261482	0.15166	[CTNNB1, CTTN, EZR, ITGB1]
KEGG:04380	KEGG_21.03.2014	Osteoclast differentiation	6	4.54545	0.00263469	0.150177	[CREB1, CYLD, GRB2, MITF, TGFB1, TYROBP]
REACTOME:120727	REACTOME_21.03.2014	Downregulation of TGF-beta receptor signaling	3	11.1111	0.00275749	0.15442	[SMAD2, TGFB1, USP15]
KEGG:05221	KEGG_21.03.2014	Acute myeloid leukemia	4	7.01754	0.00298039	0.163922	[CEBPA, GRB2, KRAS, MTOR]
REACTOME:21374	REACTOME_21.03.2014	SHC-mediated cascade	3	10.7143	0.00306499	0.165509	[FGF9, GRB2, KRAS]
KEGG:05216	KEGG_21.03.2014	Thyroid cancer	3	10.3448	0.00339275	0.179816	[CTNNB1, KRAS, TP53]
REACTOME:18334	REACTOME_21.03.2014	NCAM signaling for neurite out-growth	4	6.66667	0.00359203	0.186785	[CACNB4, CREB1, GRB2, KRAS]
KEGG:04910	KEGG_21.03.2014	Insulin signaling pathway	6	4.25532	0.00365619	0.186465	[FLOT1, FOXO1, GRB2, IRS1, KRAS, MTOR]
KEGG:05131	KEGG_21.03.2014	Shigellosis	4	6.55738	0.00381349	0.190675	[CTTN, ITGB1, NFKBIB, PFN1]
REACTOME:120734	REACTOME_21.03.2014	SMAD2/SMAD3:SMAD4 heterotrimer regulates transcription	3	9.67742	0.00411068	0.201423	[SMAD2, SMAD4, SP1]
KEGG:04916	KEGG_21.03.2014	Melanogenesis	5	4.9505	0.00417281	0.200295	[ADCY6, CREB1, CTNNB1, KRAS, MITF]
KEGG:05214	KEGG_21.03.2014	Glioma	4	6.15385	0.00479194	0.225221	[GRB2, KRAS, MTOR, TP53]
REACTOME:19183	REACTOME_21.03.2014	CD28 co-stimulation	3	8.82353	0.00534918	0.246062	[GRB2, MTOR, TRIB3]
KEGG:05321	KEGG_21.03.2014	Inflammatory bowel disease (IBD)	4	5.7971	0.00592658	0.266696	[FOXP3, MAF, SMAD2, TGFB1]
KEGG:05218	KEGG_21.03.2014	Melanoma	4	5.6338	0.00655569	0.28845	[FGF9, KRAS, MITF, TP53]
KEGG:04725	KEGG_21.03.2014	Cholinergic synapse	5	4.42478	0.00670013	0.288106	[ADCY6, BCL2, CREB1, CREB5, KRAS]
KEGG:04917	KEGG_21.03.2014	Prolactin signaling pathway	4	5.55556	0.00688624	0.289222	[CCND2, FOXO3, GRB2, KRAS]
KEGG:04520	KEGG_21.03.2014	Adherens junction	4	5.47945	0.00722764	0.296333	[CTNNB1, SMAD2, SMAD4, SNAI2]
REACTOME:21247	REACTOME_21.03.2014	FRS2-mediated cascade	3	7.69231	0.00786587	0.314635	[FGF9, GRB2, KRAS]
REACTOME:147904	REACTOME_21.03.2014	Activation of Gene Expression by SREBP (SREBF)	3	7.69231	0.00786587	0.314635	[SMARCD3, SP1, SREBF2]
REACTOME:116145	REACTOME_21.03.2014	PPARA Activates Gene Expression	5	4.23729	0.00801604	0.312625	[CLOCK, SMARCD3, SP1, SREBF2, TRIB3]
REACTOME:19241	REACTOME_21.03.2014	Regulation of Lipid Metabolism by Peroxisome proliferator-activated receptor alpha (PPARalpha)	5	4.13223	0.00888656	0.337689	[CLOCK, SMARCD3, SP1, SREBF2, TRIB3]
REACTOME:121061	REACTOME_21.03.2014	Transcriptional activity of SMAD2/SMAD3:SMAD4 heterotrimer	3	6.97674	0.0103055	0.381302	[SMAD2, SMAD4, SP1]
KEGG:04962	KEGG_21.03.2014	Vasopressin-regulated water reabsorption	3	6.66667	0.011672	0.420191	[ADCY6, CREB1, CREB5]
REACTOME:121398	REACTOME_21.03.2014	Signaling by FGFR mutants	3	6.66667	0.011672	0.420191	[FGF9, GRB2, KRAS]
KEGG:05222	KEGG_21.03.2014	Small cell lung cancer	4	4.65116	0.0127172	0.445103	[BCL2, CDKN1B, ITGB1, TP53]
KEGG:04012	KEGG_21.03.2014	ErbB signaling pathway	4	4.54545	0.0137452	0.467336	[CDKN1B, GRB2, KRAS, MTOR]
KEGG:04727	KEGG_21.03.2014	GABAergic synapse	4	4.44444	0.0148246	0.489213	[ADCY6, GAD2, GPHN, SLC12A5]
KEGG:05414	KEGG_21.03.2014	Dilated cardiomyopathy	4	4.44444	0.0148246	0.489213	[ADCY6, CACNB4, ITGB1, TGFB1]
KEGG:04310	KEGG_21.03.2014	Wnt signaling pathway	5	3.59712	0.0155136	0.496437	[CCND2, CTNNB1, LRP6, SMAD4, TP53]
KEGG:05014	KEGG_21.03.2014	Amyotrophic lateral sclerosis (ALS)	3	5.88235	0.0163726	0.507551	[BCL2, GRIA1, TP53]
REACTOME:75913	REACTOME_21.03.2014	Nucleotide-binding domain, leucine rich repeat containing receptor (NLR) signaling pathways	3	5.88235	0.0163726	0.507551	[BCL2, CASP2, CYLD]
KEGG:03460	KEGG_21.03.2014	Fanconi anemia pathway	3	5.66038	0.0181427	0.54428	[BRCA1, RAD51, REV1]
REACTOME:15525	REACTOME_21.03.2014	Nuclear Receptor transcription pathway	3	5.66038	0.0181427	0.54428	[NR3C1, PGR, RARG]
KEGG:04261	KEGG_21.03.2014	Adrenergic signaling in cardiomyocytes	5	3.3557	0.0203382	0.589807	[ADCY6, BCL2, CACNB4, CREB1, CREB5]
REACTOME:21310	REACTOME_21.03.2014	Phospholipase C-mediated cascade	3	5.26316	0.0219906	0.615736	[ADCY6, CREB1, FGF9]
REACTOME:2254	REACTOME_21.03.2014	G1/S DNA Damage Checkpoints	3	4.83871	0.0273791	0.739236	[CDKN1B, CHEK2, TP53]
KEGG:05211	KEGG_21.03.2014	Renal cell carcinoma	3	4.54545	0.0321516	0.835941	[GRB2, KRAS, TGFB1]
REACTOME:299	REACTOME_21.03.2014	Signaling by NOTCH	4	3.47826	0.0329315	0.823288	[CREB1, FBXW7, HDAC2, TP53]
KEGG:04724	KEGG_21.03.2014	Glutamatergic synapse	4	3.44828	0.0338409	0.812181	[ADCY6, GRIA1, HOMER1, SLC1A1]
KEGG:04115	KEGG_21.03.2014	p53 signaling pathway	3	4.41176	0.0346906	0.797883	[CCND2, CHEK2, TP53]
KEGG:05031	KEGG_21.03.2014	Amphetamine addiction	3	4.41176	0.0346906	0.797883	[CREB1, CREB5, GRIA1]
REACTOME:216	REACTOME_21.03.2014	DNA Repair	4	3.38983	0.0357034	0.785474	[BRCA1, RAD51, REV1, TP53BP1]
KEGG:04920	KEGG_21.03.2014	Adipocytokine signaling pathway	3	4.28571	0.0373307	0.783944	[IRS1, MTOR, NFKBIB]
KEGG:05145	KEGG_21.03.2014	Toxoplasmosis	4	3.27869	0.039604	0.79208	[BCL2, ITGB1, NFKBIB, TGFB1]
KEGG:04662	KEGG_21.03.2014	B cell receptor signaling pathway	3	4.16667	0.0400711	0.761351	[GRB2, KRAS, NFKBIB]
KEGG:04918	KEGG_21.03.2014	Thyroid hormone synthesis	3	4.16667	0.0400711	0.761351	[ADCY6, CREB1, CREB5]
REACTOME:19344	REACTOME_21.03.2014	Costimulation by the CD28 family	3	4.16667	0.0400711	0.761351	[GRB2, MTOR, TRIB3]
KEGG:05412	KEGG_21.03.2014	Arrhythmogenic right ventricular cardiomyopathy (ARVC)	3	4.05405	0.042911	0.772398	[CACNB4, CTNNB1, ITGB1]
KEGG:05133	KEGG_21.03.2014	Pertussis	3	4	0.044368	0.754256	[ITGB1, SFTPA1, SFTPA2]
KEGG:04360	KEGG_21.03.2014	Axon guidance	4	3.14961	0.04481	0.71696	[ITGB1, KRAS, LRRC4, RASA1]
KEGG:05100	KEGG_21.03.2014	Bacterial invasion of epithelial cells	3	3.94737	0.0458495	0.687742	[CTNNB1, CTTN, ITGB1]
KEGG:05140	KEGG_21.03.2014	Leishmaniasis	3	3.94737	0.0458495	0.687742	[ITGB1, NFKBIB, TGFB1]
REACTOME:27161	REACTOME_21.03.2014	Transcriptional Regulation of White Adipocyte Differentiation	3	3.94737	0.0458495	0.687742	[SMARCD3, SREBF2, TGFB1]
KEGG:04728	KEGG_21.03.2014	Dopaminergic synapse	4	3.05343	0.0492388	0.689343	[CLOCK, CREB1, CREB5, GRIA1]
REACTOME:1538	REACTOME_21.03.2014	Cell Cycle Checkpoints	4	3.0303	0.0503826	0.654974	[CDKN1B, CHEK2, RAD17, TP53]
KEGG:05160	KEGG_21.03.2014	Hepatitis C	4	3.00752	0.051541	0.618492	[GRB2, KRAS, SCARB1, TP53]
REACTOME:111155	REACTOME_21.03.2014	Cell-Cell communication	4	3.00752	0.051541	0.618492	[CTNNB1, GRB2, ITGB1, TYROBP]
REACTOME:9027	REACTOME_21.03.2014	Toll Like Receptor 10 (TLR10) Cascade	3	3.7037	0.0536198	0.589817	[ATF1, CREB1, NFKBIB]
REACTOME:9061	REACTOME_21.03.2014	Toll Like Receptor 5 (TLR5) Cascade	3	3.7037	0.0536198	0.589817	[ATF1, CREB1, NFKBIB]
REACTOME:27215	REACTOME_21.03.2014	MyD88 cascade initiated on plasma membrane	3	3.7037	0.0536198	0.589817	[ATF1, CREB1, NFKBIB]
KEGG:05410	KEGG_21.03.2014	Hypertrophic cardiomyopathy (HCM)	3	3.61446	0.0568944	0.568944	[CACNB4, ITGB1, TGFB1]
REACTOME:25024	REACTOME_21.03.2014	TRAF6 mediated induction of NFkB and MAP kinases upon TLR7/8 or 9 activation	3	3.61446	0.0568944	0.568944	[ATF1, CREB1, NFKBIB]
REACTOME:9020	REACTOME_21.03.2014	Toll Like Receptor 7/8 (TLR7/8) Cascade	3	3.52941	0.0602624	0.542361	[ATF1, CREB1, NFKBIB]
REACTOME:25222	REACTOME_21.03.2014	MyD88 dependent cascade initiated on endosome	3	3.52941	0.0602624	0.542361	[ATF1, CREB1, NFKBIB]
KEGG:04914	KEGG_21.03.2014	Progesterone-mediated oocyte maturation	3	3.48837	0.0619809	0.495847	[ADCY6, KRAS, PGR]
KEGG:04911	KEGG_21.03.2014	Insulin secretion	3	3.44828	0.0637222	0.446055	[ADCY6, CREB1, CREB5]
KEGG:04540	KEGG_21.03.2014	Gap junction	3	3.37079	0.0672724	0.403634	[ADCY6, GRB2, KRAS]
REACTOME:9047	REACTOME_21.03.2014	Toll Like Receptor 9 (TLR9) Cascade	3	3.37079	0.0672724	0.403634	[ATF1, CREB1, NFKBIB]
REACTOME:6788	REACTOME_21.03.2014	MyD88:Mal cascade initiated on plasma membrane	3	3.33333	0.0690809	0.345405	[ATF1, CREB1, NFKBIB]
REACTOME:7980	REACTOME_21.03.2014	Toll Like Receptor 2 (TLR2) Cascade	3	3.33333	0.0690809	0.345405	[ATF1, CREB1, NFKBIB]
REACTOME:8005	REACTOME_21.03.2014	Toll Like Receptor TLR1:TLR2 Cascade	3	3.33333	0.0690809	0.345405	[ATF1, CREB1, NFKBIB]
REACTOME:8006	REACTOME_21.03.2014	Toll Like Receptor TLR6:TLR2 Cascade	3	3.33333	0.0690809	0.345405	[ATF1, CREB1, NFKBIB]
KEGG:04912	KEGG_21.03.2014	GnRH signaling pathway	3	3.26087	0.0727639	0.291056	[ADCY6, GRB2, KRAS]
REACTOME:19397	REACTOME_21.03.2014	Transport of inorganic cations/anions and amino acids/oligopeptides	3	3.125	0.080388	0.241164	[SLC12A5, SLC1A1, SLC6A6]
REACTOME:22205	REACTOME_21.03.2014	L1CAM interactions	3	3.125	0.080388	0.241164	[CHL1, EZR, ITGB1]
KEGG:04713	KEGG_21.03.2014	Circadian entrainment	3	3.09278	0.0823465	0.164693	[ADCY6, CREB1, GRIA1]
REACTOME:6783	REACTOME_21.03.2014	Toll Like Receptor 3 (TLR3) Cascade	3	3.06122	0.0843257	0.0843257	[ATF1, CREB1, NFKBIB]
REACTOME:6809	REACTOME_21.03.2014	MyD88-independent cascade	3	3.06122	0.0843257	0.0843257	[ATF1, CREB1, NFKBIB]
REACTOME:25281	REACTOME_21.03.2014	TRIF-mediated TLR3/TLR4 signaling	3	3.06122	0.0843257	0.0843257	[ATF1, CREB1, NFKBIB]
